# Supplementary material for: Discovery and Characterization of a Distinctive Theaflavin-3-Gallate Isomer from Camellia ptilophylla with Potent Anticancer Properties Against Human Colorectal Carcinoma Cells
Source: Foods. 2025 Feb 12;14(4):604. doi: 10.3390/foods14040604 (PMC11854890; doi:10.3390/foods14040604)
Supplement: Supplementary file 1 [file foods-14-00604-s001.zip]

Archive with 1 entries (1 files):
- foods-3372520-supplementary.pdf
